# Supplementary material for: Kinin B1 Receptor in Adipocytes Regulates Glucose Tolerance and Predisposition to Obesity
Source: PLoS One. 2012 Sep 14;7(9):e44782. doi: 10.1371/journal.pone.0044782 (PMC3443087; doi:10.1371/journal.pone.0044782)
Supplement: Table S1 — Gene Set Enrichment Analysis. Gene sets downregulated in B1−/− mice adipose tissue versus WT and aP2B1-B1−/− adipose tissue. (XLSX) [file pone.0044782.s006.xlsx]

## Sheet: Down in KO
Table S1A. Gene Set Enrichment Analysis. Gene sets downregulated in B1-/- mouse adipose tissue versus WT and aP2B1-B1-/- adipose tissue.
NAME	SIZE	NOM p-val	FDR q-val
DETECTION_OF_EXTERNAL_STIMULUS	15	0	0.0513469
DETECTION_OF_STIMULUS_INVOLVED_IN_SENSORY_PERCEPTION	17	0.00677201	0.461366
DETECTION_OF_ABIOTIC_STIMULUS	17	0	0.516727
LIGAND_DEPENDENT_NUCLEAR_RECEPTOR_ACTIVITY	25	0.0324826	0.621271
REGULATION_OF_BLOOD_PRESSURE	20	0.0488998	0.645486
RESPONSE_TO_LIGHT_STIMULUS	41	0.0238095	0.651814
RESPONSE_TO_RADIATION	52	0.0323383	0.661299
MITOCHONDRIAL_INNER_MEMBRANE	62	0.00276243	0.665931
ENDOSOME_TRANSPORT	21	0.0229008	0.685097
MITOCHONDRIAL_MEMBRANE	80	0.0197183	0.698162
REGULATION_OF_PROTEIN_AMINO_ACID_PHOSPHORYLATION	22	0.0334928	0.708506
ANION_CHANNEL_ACTIVITY	17	0.0494118	0.715809
EXTRACELLULAR_SPACE	195	0.00722022	0.722541
RESPONSE_TO_DRUG	19	0.030303	0.728
DETECTION_OF_STIMULUS	32	0.026699	0.737799
STEROID_METABOLIC_PROCESS	53	0.0402145	0.746567
SENSORY_PERCEPTION	155	0.0214067	0.78513
STEROID_BIOSYNTHETIC_PROCESS	21	0.0271493	0.807923
MITOCHONDRIAL_PART	132	0.0179641	0.828874
DNA_REPLICATION_INITIATION	15	0.0121655	0.839413
ORGANELLE_INNER_MEMBRANE	69	0.0284238	0.840231
KERATINOCYTE_DIFFERENTIATION	15	0.0309051	0.86822
EXTRACELLULAR_REGION_PART	278	0.0181818	0.9225
EXTRACELLULAR_REGION	372	0.00749064	0.950478

## Sheet: Up in KO
Table S1B. Gene Set Enrichment Analysis. Gene sets upregulated in B1-/- mouse adipose tissue versus WT and aP2B1-B1-/- adipose tissue.
NAME	SIZE	NOM p-val	FDR q-val
DNA_DEPENDENT_ATPASE_ACTIVITY	18	0	0.281447
CELL_STRUCTURE_DISASSEMBLY_DURING_APOPTOSIS	17	0.00684931	0.615335
APOPTOTIC_PROGRAM	53	0.0183946	0.826178
AMINE_TRANSMEMBRANE_TRANSPORTER_ACTIVITY	40	0.0224719	0.85005
PROTEIN_AUTOPROCESSING	27	0.0347107	0.856983
SERINE_TYPE_ENDOPEPTIDASE_ACTIVITY	37	0.0494038	0.868019
PROTEIN_AMINO_ACID_AUTOPHOSPHORYLATION	26	0.0364583	0.871131
SYNAPTOGENESIS	16	0.0455373	0.884287
CELLULAR_COMPONENT_DISASSEMBLY	30	0.003367	0.88703
POTASSIUM_CHANNEL_ACTIVITY	43	0.0308442	0.890481
CARBON_CARBON_LYASE_ACTIVITY	16	0.044484	0.892283
CONDENSED_CHROMOSOME	27	0.0281457	0.921536
APICOLATERAL_PLASMA_MEMBRANE	31	0.0403509	0.928532
VOLTAGE_GATED_POTASSIUM_CHANNEL_COMPLEX	36	0.0246046	0.97359
CYTOKINE_BIOSYNTHETIC_PROCESS	36	0.00841751	1
PROTEIN_PROCESSING	42	0.0136752	1
AMINE_TRANSPORT	38	0.014827	1
LEUKOCYTE_MIGRATION	15	0.017452	1
CELL_PROJECTION_PART	16	0.0176367	1
POSITIVE_REGULATION_OF_TRANSLATION	31	0.0190311	1
POSITIVE_REGULATION_OF_CYTOKINE_BIOSYNTHETIC_PROCESS	23	0.0195035	1
REGULATION_OF_CYTOKINE_BIOSYNTHETIC_PROCESS	34	0.0216667	1
CYTOKINE_METABOLIC_PROCESS	36	0.0337838	1
SERINE_HYDROLASE_ACTIVITY	42	0.0363951	1
SERINE_TYPE_PEPTIDASE_ACTIVITY	41	0.0422297	1
CARBOXYLIC_ACID_METABOLIC_PROCESS	156	0.0446429	1
