# Supplementary material for: Kinin B1 Receptor in Adipocytes Regulates Glucose Tolerance and Predisposition to Obesity
Source: PLoS One. 2012 Sep 14;7(9):e44782. doi: 10.1371/journal.pone.0044782 (PMC3443087; doi:10.1371/journal.pone.0044782)
Supplement: Table S2 — Energy parameters. (XLSX) [file pone.0044782.s007.xlsx]

## Sheet: Sheet1
Table S2. Energy Parameters.
	WT	B1-/-	aP2B1-B1-/-
Food Intake (g/week)	46.98 ± 1.10	44.64 ± 0.64	46.57 ± 0.40
Spontaneous Activity (counts)	1309.3 ± 253.8	1239.8 ± 133.0	1187.9 ± 103.1
Temperature (°C)	37.4 ± 0.5	37.4 ± 0.1	37.1 ± 0.3
