# Supplementary material for: Kinin B1 Receptor in Adipocytes Regulates Glucose Tolerance and Predisposition to Obesity
Source: PLoS One. 2012 Sep 14;7(9):e44782. doi: 10.1371/journal.pone.0044782 (PMC3443087; doi:10.1371/journal.pone.0044782)
Supplement: Table S3 — Lipid parameters in the blood. (XLSX) [file pone.0044782.s008.xlsx]

## Sheet: Sheet1
Table S3. Lipid Parameters in the Blood.
	WT	B1-/-	aP2-B1/B1-/-
Total Cholesterol (mg/dl)	106.74 ± 3.82	120.85 ± 3.42	121.06 ± 6.21
Triglicerydes (mg/dl)	114.85 ± 3.61 a	109.52 ± 3.03	105.71 ± 3.35
HDL (mg/dl)	41.75 ± 2.04	39.23 ± 1.07	45.53 ± 1.94 b
LDL (mg/dl)	42.19 ± 3.69	60.24 ± 3.69 c	51.03 ± 4.33
a, P < 0.05 vs. B1-/- and aP2-B1/B1-/-
b, P < 0.05 vs. B1-/-
c, P < 0.05 vs. WT and aP2-B1/B1-/-
